# Supplementary material for: Innate immune response in bovine neutrophils stimulated with Mycoplasma bovis
Source: Vet Res. 2021 Apr 16;52:58. doi: 10.1186/s13567-021-00920-2 (PMC8052696; doi:10.1186/s13567-021-00920-2)
Supplement: Supplementary file 3 — Additional file 3. Transcriptome analysis in neutrophils stimulated with M. bovis. Bovine neutrophils were evaluated by microarray analysis at 3 h after stimulation with M. bovis in three cows. After normalization and gene annotation, fluorescence intensity in significantly (t-tests, P < 0.025 and a ≥ twofold change) upregulated or downregulated genes was shown for each cow (control as unstimulated control vs. Mb as M. bovis stimulation). [file 13567_2021_920_MOESM3_ESM.xlsx]

## Sheet: Sheet1
Ensembl Transcript ID	Gene Symbol	control_1	control_2	control_3	Mb_1	Mb_2	Mb_3	p値	log(FC)
ENSBTAT00000009062	NOS2	10.5616	10.8447	10.0867	15.5977	15.3044	14.5217	0.000548325	4.67768
ENSBTAT00000018774	PTGS2	10.8068	11.2855	10.6869	14.5923	14.8498	15.2367	0.000110901	3.96721
ENSBTAT00000030280	TM9SF2	6.93422	7.33425	7.93792	11.9474	9.62872	11.4057	0.0230364	3.81698
ENSBTAT00000035684	BATF	7.03753	8.79772	8.52466	10.7218	12.7711	10.9075	0.0182334	3.48804
ENSBTAT00000001702	PPP1R15A	8.62833	8.53662	8.27876	11.4516	11.3983	11.7347	3.2712e-05	3.04723
ENSBTAT00000025930	ITPKC	10.1647	10.3513	10.8596	12.875	12.5475	13.8253	0.00850386	2.69959
ENSBTAT00000065203	IL36A	8.7119	10.0875	8.92992	11.4901	12.5068	12.0489	0.00820933	2.69664
ENSBTAT00000039536	CXCL2	14.5296	15.1446	14.8518	17.6468	17.1655	17.4375	0.000454487	2.56623
ENSBTAT00000013608	ICAM1	7.07768	7.68265	7.26485	10.5811	9.37762	9.43314	0.012942	2.54674
ENSBTAT00000028574	MAFF	10.7932	10.3477	10.1345	13.2253	12.4058	13.2195	0.00244117	2.54616
ENSBTAT00000008074	CDA	9.27282	9.96533	9.25917	12.2754	12.2671	11.6061	0.00138536	2.54317
ENSBTAT00000001585	SLAMF7	10.095	9.40294	9.41147	12.6885	11.6953	12.0396	0.00302458	2.52667
ENSBTAT00000063922	SESN2	9.1194	10.249	8.7875	11.8431	11.8769	12.3402	0.017695	2.5104
ENSBTAT00000010425	SLAMF1	7.82401	7.1014	7.24379	9.94359	9.88274	9.62934	0.0030724	2.40002
ENSBTAT00000014591	NFKBIZ	11.9203	12.2806	12.0808	14.9562	13.6546	14.0606	0.0245544	2.22818
ENSBTAT00000013956	LSMEM1	8.23822	7.78026	7.51884	9.7517	9.3429	10.7781	0.0225667	2.21209
ENSBTAT00000029804	GAB1	8.17645	7.70205	7.64558	9.77452	10.6398	9.52832	0.0114326	2.20166
ENSBTAT00000011265	ATF3	13.2155	13.4488	13.3997	15.7001	15.2423	15.2982	0.00117999	2.07026
ENSBTAT00000013855	SMIM3	12.1775	11.123	11.0652	14.2382	13.0424	13.0551	0.0209862	2.01008
ENSBTAT00000015850	MTTP	10.5121	10.0594	10.1375	12.4071	12.3193	12.0148	0.000450522	2.0064
ENSBTAT00000019132	Uncharacterized protein	6.63181	7.51364	7.44996	9.21834	9.25426	9.23644	0.0187531	1.98611
ENSBTAT00000055625	Uncharacterized protein	8.35784	8.06464	7.80815	9.51856	9.68955	10.6763	0.0212034	1.96253
ENSBTAT00000013950	IFRD1	10.3982	10.8624	10.6233	12.709	12.2154	12.7924	0.00138283	1.95339
ENSBTAT00000029790	TBC1D9	8.15011	8.28811	8.65416	10.7529	10.1792	9.88368	0.00598343	1.93794
ENSBTAT00000008135	IRAK2	11.8774	13.0639	12.4765	14.494	14.1578	14.527	0.0210983	1.84963
ENSBTAT00000013959	PROK1	11.7728	12.6854	11.4708	13.3152	14.3021	13.9714	0.017149	1.84569
ENSBTAT00000004034	SMTN	9.30167	9.63934	8.87634	11.1879	11.1158	11.0841	0.0125782	1.8242
ENSBTAT00000063461	KRTAP12-2	9.72248	10.0881	9.11899	11.1503	11.7701	11.5213	0.00856382	1.80608
ENSBTAT00000006709	TMEM2	8.75569	8.81594	8.9658	10.588	10.5373	10.6062	0.000479227	1.72893
ENSBTAT00000056271	RIN2	7.67451	8.38849	7.87329	9.68507	9.72711	9.64828	0.0143515	1.67618
ENSBTAT00000019242	AKAP2	10.1855	9.9061	9.52595	11.5038	11.5432	11.4421	0.0120695	1.59953
ENSBTAT00000011866	UPK1B	15.2272	15.8136	15.8129	17.6986	16.7168	17.1388	0.0138387	1.59805
ENSBTAT00000007454	NEU1	10.8985	11.2871	11.3659	12.4066	12.7407	12.9305	0.00203224	1.51071
ENSBTAT00000010787	PRKCSH	12.708	12.9954	12.3123	13.7145	14.4605	14.2551	0.00808846	1.47763
ENSBTAT00000021808	OPTN	9.87648	9.95072	9.89075	11.1604	11.6768	11.1426	0.0137112	1.44228
ENSBTAT00000004288	TNFRSF9	9.06112	8.08782	8.24397	9.58001	9.89911	10.285	0.0207866	1.41967
ENSBTAT00000045223	TMEM251	8.84268	8.85655	8.81657	10.3287	10.479	9.90227	0.0145956	1.418
ENSBTAT00000010532	FLCN	10.2895	10.5485	9.94311	11.4992	11.6842	11.8298	0.00527478	1.39595
ENSBTAT00000018010	LGALS8	7.20473	6.93571	6.98348	8.523	8.40766	8.35726	0.000468993	1.38484
ENSBTAT00000013983	MAP2K3	12.1677	12.8373	12.385	14.1795	13.6302	13.7229	0.00644219	1.37399
ENSBTAT00000006419	MTHFD2	8.34041	7.41977	7.6719	9.2044	8.71474	9.62086	0.0226801	1.36199
ENSBTAT00000030667	ABHD5	7.68122	7.92788	7.15893	8.91915	9.0408	8.94936	0.0235279	1.34702
ENSBTAT00000015794	RRAS2	8.17185	7.77224	8.10968	9.18088	9.13163	9.6908	0.00541791	1.32906
ENSBTAT00000016760	B4GALT5	8.84109	9.4934	9.41549	9.99844	10.8882	10.7428	0.0227298	1.3145
ENSBTAT00000001785	USP38	8.69323	8.19578	8.08945	9.2954	10.0802	9.3499	0.0193939	1.27073
ENSBTAT00000017614	SLC3A2	11.6946	11.2052	11.5659	12.4766	12.5087	13.0679	0.00920576	1.20791
ENSBTAT00000052423	LMNB1	7.4496	7.39581	7.32955	8.57161	8.87013	8.2635	0.0183014	1.19709
ENSBTAT00000004751	PRDX1	11.2727	10.8413	11.2565	12.0903	12.0474	12.6775	0.0127646	1.16467
ENSBTAT00000018753	WDR77	11.7497	12.0775	11.9955	13.047	13.2967	12.966	0.00115023	1.16267
ENSBTAT00000012886	GPD2	8.75635	9.19496	9.09696	9.92595	10.5133	10.0605	0.00809603	1.16108
ENSBTAT00000050220	BIRC2	11.204	11.4408	10.8921	12.4959	12.5211	11.9926	0.00793758	1.15991
ENSBTAT00000056382	CRTC2	11.8177	12.329	12.1406	13.2107	13.299	13.2672	0.0140099	1.14845
ENSBTAT00000066124	PTBP1	11.9824	11.9508	11.7013	12.7955	12.8748	13.2838	0.00641523	1.11751
ENSBTAT00000019774	GPN2	8.58762	8.46199	8.29543	9.65487	9.28832	9.63711	0.00268161	1.08307
ENSBTAT00000047899	RBPMS	8.84605	9.08105	9.64071	9.98889	10.2603	10.6005	0.0235389	1.07619
ENSBTAT00000044257	TUBB2B	8.15877	8.10468	7.5474	8.8763	8.86706	9.30299	0.0136495	1.06807
ENSBTAT00000015041	ZC3H12A	12.6679	12.7032	13.038	14.2234	13.6656	13.6771	0.0126891	1.06683
ENSBTAT00000064114	ACSL5	13.5621	13.4232	13.7236	14.6717	14.3731	14.7255	0.00227997	1.02333
ENSBTAT00000027224	PAF1	8.85593	8.53482	8.92882	10.1289	9.48097	9.72518	0.0157763	1.02036
ENSBTAT00000006773	LPGAT1	11.5008	11.707	11.6098	12.7472	12.5432	12.5852	0.000294756	1.0196
ENSBTAT00000025580	USP14	8.26593	8.54616	8.09453	9.1911	9.04096	9.6826	0.0168404	1.01736
ENSBTAT00000002060	TMEM140	11.8385	12.0042	11.8626	10.5692	10.9746	11.0958	0.0160443	-1.0068
ENSBTAT00000016365	UBA7	11.2915	11.0876	11.1366	9.85638	10.3814	10.1593	0.0115918	-1.02634
ENSBTAT00000013818	MARK2	13.1948	13.3448	13.5934	12.3344	12.4341	12.2791	0.00627495	-1.03648
ENSBTAT00000014556	IL16	13.2454	12.823	13.191	12.2344	12.1173	11.6899	0.00812485	-1.06606
ENSBTAT00000011382	CORO1A	13.7316	13.6245	13.3892	12.6327	12.6952	12.0927	0.0139826	-1.09101
ENSBTAT00000023866	POLD4	9.93829	9.40716	9.52728	8.77355	8.25989	8.51472	0.00727397	-1.11137
ENSBTAT00000043370	PDCL	10.7734	11.065	10.8842	9.92707	9.75942	9.6733	0.000631232	-1.12208
ENSBTAT00000024587	IL6R	12.5339	12.8714	12.4803	11.6922	11.5485	11.1263	0.0065852	-1.16415
ENSBTAT00000005462	UBXN8	10.7122	11.4395	11.0377	9.80896	10.1149	9.72614	0.014601	-1.20066
ENSBTAT00000004268	LZTS2	8.90688	9.54559	9.52384	8.2454	8.31119	7.72274	0.0120642	-1.23816
ENSBTAT00000006381	PLEKHO1	14.143	13.9841	13.9854	12.7399	13.0273	12.5928	0.00448113	-1.24134
ENSBTAT00000005378	MAP3K11	11.1232	10.6684	10.7163	9.5379	9.74514	9.31863	0.00257666	-1.30644
ENSBTAT00000054658	GLRX	11.4336	11.1457	10.9916	10.1272	10.0497	9.38933	0.0140968	-1.31088
ENSBTAT00000020233	MXD4	13.6412	14.3264	13.8165	12.9837	12.4662	12.0486	0.0157639	-1.40782
ENSBTAT00000048850	SPSB2	10.5159	9.72373	9.64049	8.52461	8.40262	8.8244	0.0241377	-1.4218
ENSBTAT00000013193	IRF2	10.8866	11.6802	11.4904	10.2972	10.0425	9.31687	0.0193578	-1.4483
ENSBTAT00000004337	DOK2	13.2173	12.8957	12.3484	11.7506	11.2093	11.1955	0.0126128	-1.45447
ENSBTAT00000064500	CDHR5	11.0103	11.6952	11.2911	10.1362	9.85456	9.47213	0.00547941	-1.51363
ENSBTAT00000064301	AP5B1	12.1612	11.3912	11.2108	10.4469	9.80891	10.0409	0.0178128	-1.52594
ENSBTAT00000001412	PILRA	11.157	10.8073	10.7569	9.65917	9.47163	8.95622	0.00619687	-1.52654
ENSBTAT00000023090	IFIT5	9.55841	9.14637	9.07832	8.10695	7.34029	7.65523	0.0064821	-1.54162
ENSBTAT00000054910	RGS19	12.543	13.2704	13.0945	11.393	11.6807	10.8857	0.0067402	-1.64507
ENSBTAT00000006601	SFXN3	9.44473	10.3082	10.6579	8.99996	8.25052	8.2329	0.0246599	-1.67998
ENSBTAT00000016841	COLGALT1	12.0133	11.0412	11.533	9.95466	10.1198	9.53796	0.0117376	-1.6922
ENSBTAT00000002525	SEMA4D	13.4661	12.553	13.0935	11.8189	11.271	10.6203	0.0166153	-1.76712
ENSBTAT00000050078	ARRB2	10.5523	11.0022	11.0663	9.01578	8.55055	8.03334	0.00462122	-2.3029
ENSBTAT00000027182	TNFAIP8L2	12.0417	12.4236	12.4639	9.95666	10.1846	9.81784	0.00023402	-2.32754
ENSBTAT00000048226	SLC40A	12.207	12.8265	12.4411	9.99535	10.6121	9.40594	0.00790739	-2.42688
ENSBTAT00000049389	IFIT2	12.0188	11.8059	11.7666	9.72672	8.93736	9.08317	0.00477794	-2.57662
ENSBTAT00000037271	CCL24	13.6041	15.1178	12.3139	8.89727	10.3741	7.40273	0.0154862	-4.75006
